# Supplementary material for: Programming bacteria for multiplexed DNA detection
Source: Nat Commun. 2023 Apr 10;14:2001. doi: 10.1038/s41467-023-37582-x (PMC10086068; doi:10.1038/s41467-023-37582-x)
Supplement: Supplementary file 4 — Source Data [file 41467_2023_37582_MOESM4_ESM.xlsx]

## Sheet: Figure 1
Figure 1B	Transformation efficiency: +gDNA, GFP on			Transformation efficiency: +gDNA, GFP off			Transformation efficiency: -gDNA, GFP on			Transformation efficiency: -gDNA, GFP off
Hour	Biological replicate 1	Biological replicate 2	Biological replicate 3	Biological replicate 1	Biological replicate 2	Biological replicate 3	Biological replicate 1	Biological replicate 2	Biological replicate 3	Biological replicate 1	Biological replicate 2	Biological replicate 3
0	5e-07	2.94e-07	2.08e-07	5e-07	0	6.25e-07	1.25e-07	2.5e-07	2.63e-07	1.25e-07	6.25e-07	2.63e-07
2	4.05e-07	4.85e-07	5.6e-07	4.05e-07	3.23e-07	2.4e-07	0	2.47e-07	8.7e-08	0	8.25e-08	4.35e-07
4	3.49e-06	1.84e-06	3.17e-06	2.17e-06	4.14e-07	6.73e-07	4.05e-07	4.4e-07	7.92e-07	7.43e-07	8e-07	5.45e-07
6	1.19e-05	7.5e-06	5.91e-06	1.79e-06	6.75e-07	6.67e-07	7.86e-07	3.2e-07	1.39e-06	1e-06	8.8e-07	8.21e-07
8	1.91e-05	1.51e-05	1.85e-05	6.76e-07	4.63e-07	1.27e-06	6.32e-07	5.86e-07	6.34e-07	1.37e-06	2.07e-06	1.44e-06
10	4.09e-05	4.13e-05	4.36e-05	2.27e-07	1.92e-07	2.27e-07	1.52e-07	2.27e-07	6.67e-07	7.58e-07	2.5e-06	1.2e-06
12	3.59e-05	2.39e-05	2.87e-05	4.35e-07	1.09e-07	6.06e-07	6.78e-07	1.49e-07	5.26e-07	7.63e-07	2.69e-06	2.11e-06
Figure 1C	Transformation efficiency: +gDNA, GFP on			Transformation efficiency: +gDNA, GFP off			Transformation efficiency: -gDNA, GFP on			Transformation efficiency: -gDNA, GFP off
Homology length (kbp)	Biological replicate 1	Biological replicate 2	Biological replicate 3	Biological replicate 1	Biological replicate 2	Biological replicate 3	Biological replicate 1	Biological replicate 2	Biological replicate 3	Biological replicate 1	Biological replicate 2	Biological replicate 3
0.5	2.5e-06	1.55e-06	8.85e-07	4.84e-07	1.41e-06	1.46e-06	2.99e-07	9.52e-08	1.2e-06	1.94e-06	1.57e-06	2.33e-06
1	8.49e-06	7.53e-06	8.83e-06	4.76e-07	1.49e-06	1.25e-06	2.44e-07	1.9e-07	6.63e-07	1.59e-06	2.28e-06	1.33e-06
1.5	1.49e-05	1.89e-05	1.84e-05	9.71e-08	1.72e-07	1.17e-06	5e-07	4.31e-07	1.04e-06	1.15e-06	8.19e-07	2.2e-06
2	2.69e-05	2.93e-05	3.39e-05	0	5.22e-07	1.86e-06	4e-07	1.45e-06	8.9e-07	2.07e-06	2.7e-06	1.99e-06
2.5	3.58e-05	4.79e-05	4.28e-05	1.41e-07	5.36e-07	1.7e-06	1.61e-06	1.52e-06	6.79e-07	2.88e-06	1.88e-06	1.48e-06

## Sheet: Figure 2
Figure 2A	Transformation efficiency: +gDNA, GFP on				Transformation efficiency: -gDNA, GFP on
Sensor	EC	ST	SA	CD	EC	ST	SA	CD
Biological replicate 1	5.16e-05	3.89e-05	3.29e-05	4.11e-05	3.13e-07	3.23e-07	4.55e-07	3.63e-07
Biological replicate 2	2.96e-05	3.88e-05	3.46e-05	3.43e-05	2.94e-07	7.98e-07	3.26e-07	4.73e-07
Biological replicate 3	0.000272	0.000185	0.00052	0.000326	1.59e-06	1.53e-06	1.24e-06	1.45e-06
Figure 2D-G	Detection time (hr): EC sensor					Detection time (hr): ST sensor					Detection time (hr): SA sensor					Detection time (hr): CD sensor
gDNA concentration (ng/mL)	Technical replicate 1	Technical replicate 2	Technical replicate 3	Technical replicate 4	p-value	Technical replicate 1	Technical replicate 2	Technical replicate 3	Technical replicate 4	p-value	Technical replicate 1	Technical replicate 2	Technical replicate 3	Technical replicate 4	p-value	Technical replicate 1	Technical replicate 2	Technical replicate 3	Technical replicate 4	p-value
0	11.75	NaN	11.5	12		8.25	8.5	8.5	8.75		9.5	9	10.5	9.75		9.25	9.25	9.25	9.5
1	10.5	10.5	11.5	10.25	0.0287	8.25	8.25	8.25	8.25	0.0498	9.25	9.25	9.25	9.25	0.211	9.25	9.25	9.25	9.75	0.6704
4	10.25	10	9.5	9.75	0.00041478	8.75	8.5	8.5	8.5	0.6202	8.75	8.5	8.75	8.75	0.0201	9.25	9.25	9.25	9	0.207
16	9.75	9.5	9.25	10	0.00022915	8.25	8.25	8.25	8.5	0.1682	8.25	8	8	8	0.0022	8.5	8.5	8.5	8.75	0.00014654
62.5	8.75	8.75	8.5	9	1.0964e-05	8	8	8	8.25	0.0106	7.75	7.75	7.75	7.75	0.0034	8	7.75	8	8	4.4661e-06
250	7.5	7.75	7.75	8	2.641e-06	7.75	8	7.75	7.5	0.002	6.5	6.5	6.75	6.75	7.5324e-05	7.25	7.25	7.25	7.25	5.1518e-08
1000	6.75	6.75	6.5	6.75	3.2229e-07	7	7	6.75	6.75	1.276e-05	6	6.25	6.25	6.25	3.3862e-05	6.5	6.5	6.5	6.5	8.066e-09
1500	6.25	6.75	6.5	6.75	1.1126e-06	6.75	6.75	6.75	6.75	2.519e-06	6	6	6	6	2.2382e-05	7	7	7	6.75	7.549e-08
Figure 2H	Detection time (hr)
	EC gDNA	ST gDNA	SA gDNA	CD gDNA	no DNA
EC sensor	6.6875	9.5625	10.6875	10.5	10.0833
ST sensor	10.5	6.75	10.375	10.4167	10.6667
SA sensor	9.75	9.375	6.0625	9.6875	10
CD sensor	9.25	9.125	9.5	7.125	9.25
Figure 2J,L	Colony number: SA sensor			Colony number: CD sensor
gDNA	SA	SE	None	CD	CH	None
Technical replicate 1	440	9	2	324	5	6
Technical replicate 2	310	9	6	237	1	2
Technical replicate 3	450	11	3	259	6	2

## Sheet: Figure 3
Figure 3B	Colony number: +EC gDNA, +ST gDNA, +SA gDNA			Colony number: +EC gDNA, +ST gDNA, -SA gDNA			Colony number: +EC gDNA, -ST gDNA, +SA gDNA			Colony number: -EC gDNA, +ST gDNA, +SA gDNA
Color	R	G	B	R	G	B	R	G	B	R	G	B
Technical replicate 1	73	145	103	115	172	3	3	130	107	83	2	139
Technical replicate 2	66	97	78	61	92	1	0	64	65	72	2	104
Technical replicate 3	80	139	127	81	148	0	3	73	67	113	5	135
	Colony number: +EC gDNA, -ST gDNA, -SA gDNA			Colony number: -EC gDNA, +ST gDNA, -SA gDNA			Colony number: -EC gDNA, -ST gDNA, +SA gDNA			Colony number: -EC gDNA, -ST gDNA, -SA gDNA
	R	G	B	R	G	B	R	G	B	R	G	B
Technical replicate 1	2	178	0	139	6	0	1	4	92	3	2	0
Technical replicate 2	2	131	0	111	1	1	1	0	72	3	0	1
Technical replicate 3	3	161	1	106	1	1	0	1	68	1	1	1
Figure 3C	Relative abundance
	CG	AC	BT	BL	ST	SA
Day 1	0.119611	0.0511024	0.218127	0.0295285	0.349876	0.231755
Day 2	0.100325	0.188514	0.135932	0.0202456	0.411813	0.14317
Day 3	0.0520349	0.340433	0.0819842	0.0217562	0.468417	0.0353746
Figure 3E	Colony number: SA-G sensor			Colony number: ST-R sensor
	Day 1	Day 2	Day 3	Day 1	Day 2	Day 3
Technical replicate 1	235	155	25	40	31	46
Technical replicate 2	240	180	31	52	33	56
Technical replicate 3	271	176	56	48	38	107
Figure 3F	Fold change: ST (NGS)			Fold change: SA (NGS)
mean	0.999932	1.17694	1.33872	0.999808	0.617643	0.152608
s.d.	0.022547	0.0630064	0.0632435	0.0180629	0.0509567	0.0178355
	Fold change: ST (colony)			Fold change: SA (colony)
mean	1.00001	0.728582	1.49288	1	0.684987	0.150134
s.d.	0.130933	0.0772629	0.701066	0.0784268	0.0540033	0.0661199

## Sheet: Figure 4
Figure 4B	Colony number: EC sensor				Colony number: ST sensor				Colony number: SA sensor				Colony number: CD sensor
	Target cell	Target cell + spec	Target cell + spec + DNase I	No target cell + spec	Target cell	Target cell + spec	Target cell + spec + DNase I	No target cell + spec	Target cell	Target cell + spec	Target cell + spec + DNase I	No target cell + spec	Target cell	Target cell + spec	Target cell + spec + DNase I	No target cell + spec
Technical replicate 1	0	22	3	1	3	28	0	1	7	46	1	1	852	689	7	2
Technical replicate 2	0	34	1	2	8	23	0	0	3	64	2	2	748	too many to count	too many to count	2
Technical replicate 3	0	35	1	4	1	18	0	0	5	59	2	0	746	633	6	7
Figure 4C	Colony number: spectinomycin treatment
EC CFU/mL	0	1000000	5000000	10000000	50000000	100000000
Technical replicate 1	0	1	2	1	10	25
Technical replicate 2	2	1	3	3	12	19
Technical replicate 3	0	2	2	1	12	32
p-value		0.4216	0.089	0.3486	0.00034789	0.0029
	Colony number: heat treatment
EC CFU/mL	0	1000000	5000000	10000000	50000000	100000000
Technical replicate 1	2	17	31	64	247	502
Technical replicate 2	2	12	14	71	176	476
Technical replicate 3	4	4	20	52	235	444
p-value		0.096	0.0194	0.00043569	0.00059119	9.5717e-06
Figure 4D	Colony number: EC-G sensor				Colony number: ST-R sensor
EC and ST CFU/mL	0	10000000	50000000	100000000	0	10000000	50000000	100000000
Technical replicate 1	2	20	73	136	0	16	68	118
Technical replicate 2	2	14	97	206	1	12	54	137
Technical replicate 3	4	8	69	184	1	14	57	139
p-value		0.0325	0.00092741	0.0011		0.00037552	0.00015883	4.0756e-05
